# Supplementary material for: Capacity Building Efforts for Rabies Diagnosis in Resource-Limited Countries in Sub-Saharan Africa: A Case Report of the Central Veterinary Laboratory in Benin (Parakou)
Source: Front Vet Sci. 2022 Jan 18;8:769114. doi: 10.3389/fvets.2021.769114 (PMC8805029; doi:10.3389/fvets.2021.769114)
Supplement: Supplementary file 2 [file Table_1.XLSX]

## Sheet: Instructions
How to use this tool:
1. Make sure that you click on Enable Macros or Enable Content on the yellow bar located near the upper left portion of your screen before using the SARE-PWARE tool.
2. The details for completing the PWARE is based on SARE. Answer all required sections in the SARE tool before opening the PWARE sections.
3. Please click Calculate SARE Score after you have finished answering the second section under SARE. You do not need to click Calculate SARE Score after every worksheet in that section. If you have already moved to another section and needed to view or edit any of the worksheets in the second section of SARE, you would need to click Calculate SARE Score again. This might take a while depending o…
4. If you cannot see the Gantt charts, please click Refresh Gantt Charts in the home page.
5. You may save all the Practical Workplan worksheets as PDF by clicking on the button at the lower right. Make sure that you have finished filling out all the worksheets before saving the file to PDF.

## Sheet: rules
RULES FOR STAGE PROGRESSION
SCORE	RULE
+ 1	All critical activities accomplished
+ 0.5	50% or more of the critical activities checked
+ 0.5	Not all but at least 1 critical activity checked, AND 50% +1 of all activities checked
+ 0	At least 1 critical activity checked, AND 50% or less of all activities checked
+ 0	No critical activity accomplished
	Number of components per stage
	Count of ID	Column Labels
	Row Labels	CCI	DCA	DPM	IEC	LAB	LEG	PCO	Grand Total
	0	1	2		1	2	2		8
	1	5	9	3	10	2	7	6	42
	2	3	5	4	3	3	1	8	27
	3	1	3	3	2	2	2	6	19
	4	1	2		1	3		3	10
	5		1	2	2	1		3	9
	Grand Total	11	22	12	19	13	12	26	115
	Number of critical activities per stage
	KEY	KEY
	Count of ID	Column Labels
	Row Labels	CCI	DCA	DPM	IEC	LAB	LEG	PCO	Grand Total
	0		1			2			3
	1		2		1	1	3	3	10
	2	2	2		1			2	7
	3		3		2		1	4	10
	4		2		1	1		2	6
	5		1	2	2	1		3	9
	Grand Total	2	11	2	7	5	4	14	45

## Sheet: country
Afghanistan
Åland Islands
Albania
Algeria
American Samoa
Andorra
Angola
Anguilla
Antarctica
Antigua and Barbuda
Argentina
Armenia
Aruba
Australia
Austria
Azerbaijan
Bahamas
Bahrain
Bangladesh
Barbados
Belarus
Belgium
Belize
Benin
Bermuda
Bhutan
Bolivia (Plurinational State of)
Bonaire, Sint Eustatius and Saba
Bosnia and Herzegovina
Botswana
Bouvet Island
Brazil
British Indian Ocean Territory
Brunei Darussalam
Bulgaria
Burkina Faso
Burundi
Cabo Verde
Cambodia
Cameroon
Canada
Cayman Islands
Central African Republic
Chad
Chile
China
Christmas Island
Cocos (Keeling) Islands
Colombia
Comoros
Congo
Congo (Democratic Republic of the)
Cook Islands
Costa Rica
Côte d'Ivoire
Croatia
Cuba
Curaçao
Cyprus
Czechia
Denmark
Djibouti
Dominica
Dominican Republic
Ecuador
Egypt
El Salvador
Equatorial Guinea
Eritrea
Estonia
Ethiopia
Falkland Islands (Malvinas)
Faroe Islands
Fiji
Finland
France
French Guiana
French Polynesia
French Southern Territories
Gabon
Gambia
Georgia
Germany
Ghana
Gibraltar
Greece
Greenland
Grenada
Guadeloupe
Guam
Guatemala
Guernsey
Guinea
Guinea-Bissau
Guyana
Haiti
Heard Island and McDonald Islands
Holy See
Honduras
Hong Kong
Hungary
Iceland
India
Indonesia
Iran (Islamic Republic of)
Iraq
Ireland
Isle of Man
Israel
Italy
Jamaica
Japan
Jersey
Jordan
Kazakhstan
Kenya
Kiribati
Korea (Democratic People's Republic of)
Korea (Republic of)
Kuwait
Kyrgyzstan
Lao People's Democratic Republic
Latvia
Lebanon
Lesotho
Liberia
Libya
Liechtenstein
Lithuania
Luxembourg
Macao
Macedonia (the former Yugoslav Republic of)
Madagascar
Malawi
Malaysia
Maldives
Mali
Malta
Marshall Islands
Martinique
Mauritania
Mauritius
Mayotte
Mexico
Micronesia (Federated States of)
Moldova (Republic of)
Monaco
Mongolia
Montenegro
Montserrat
Morocco
Mozambique
Myanmar
Namibia
Nauru
Nepal
Netherlands
New Caledonia
New Zealand
Nicaragua
Niger
Nigeria
Niue
Norfolk Island
Northern Mariana Islands
Norway
Oman
Pakistan
Palau
Palestine, State of
Panama
Papua New Guinea
Paraguay
Peru
Philippines
Pitcairn
Poland
Portugal
Puerto Rico
Qatar
Réunion
Romania
Russian Federation
Rwanda
Saint Barthélemy
Saint Helena, Ascension and Tristan da Cunha
Saint Kitts and Nevis
Saint Lucia
Saint Martin (French part)
Saint Pierre and Miquelon
Saint Vincent and the Grenadines
Samoa
San Marino
Sao Tome and Principe
Saudi Arabia
Senegal
Serbia
Seychelles
Sierra Leone
Singapore
Sint Maarten (Dutch part)
Slovakia
Slovenia
Solomon Islands
Somalia
South Africa
South Georgia and the South Sandwich Islands
South Sudan
Spain
Sri Lanka
Sudan
Suriname
Svalbard and Jan Mayen
Swaziland
Sweden
Switzerland
Syrian Arab Republic
Taiwan, Province of China[a]
Tajikistan
Tanzania, United Republic of
Thailand
Timor-Leste
Togo
Tokelau
Tonga
Trinidad and Tobago
Tunisia
Turkey
Turkmenistan
Turks and Caicos Islands
Tuvalu
Uganda
Ukraine
United Arab Emirates
United Kingdom of Great Britain and Northern Ireland
United States of America
United States Minor Outlying Islands
Uruguay
Uzbekistan
Vanuatu
Venezuela (Bolivarian Republic of)
Viet Nam
Virgin Islands (British)
Virgin Islands (U.S.)
Wallis and Futuna
Western Sahara
Yemen
Zambia
Zimbabwe

## Sheet: Country profile
		Country:		Benin								(You may select your country's name from the drop-down list)
		Prepared by:
	HUMAN HEALTH:		Designation:
			Office:
			Date prepared:		date		month		year
		Prepared by:
	ANIMAL HEALTH:		Designation:
			Office:
			Date prepared:		date		month		year
		Prepared by:
	OTHERS:		Designation:
			Office:
			Date prepared:		date		month		year
	NAMES OF MEMBERS OF NATIONAL RABIES TASK FORCE:

## Sheet: Data coll & an
	Instructions: Enter "0" under Status if No or None, or "1" if Yes
ID	STAGE	subcomponent	ACHIEVEMENTS / ACTIVITIES	OTHER IMPORTANT INFORMATION (please include in REMARKS)	STATUS	REMARKS	RABIES BLUEPRINT REFERENCES AND OTHER LINKS
DCA-Sur-0-1	0	Surveillance	Does the national authority report at least one confirmed rabies case to the WHO, OIE or a regional rabies network?	Year of last reported rabies case; Examples of regional rabies networks include PARACON, ARACON and MERACON	1	2017-12-01	WHO Collaborating Centres and OIE Reference Laboratories	0	0	0	0
DCA-Sur-0-2	0	Surveillance	Have there been reports on rabies in the country?	e.g. media, newspaper, Twitter, Facebook, etc.	1	OIE Platform	0	0	0	0	0
DCA-Sur-1-3	1	Surveillance	Are dog rabies cases reported from a local to the national level?		1	Revaping of the reporting system required	3.1.3-Infrastructure-surveillance	Challenges of animal health information systems and surveillance for animal diseases and zoonoses	Zoonotic diseases : a guide to establishing collaboration	6. Reporting of rabies data	0
DCA-Sur-1-4	1	Surveillance	Are human rabies cases reported from a local to the national level?		1		3.1.3-Infrastructure-surveillance	Challenges of animal health information systems and surveillance for animal diseases and zoonoses	Zoonotic diseases : a guide to establishing collaboration	6. Reporting of rabies data	0
DCA-Sur-1-5	1	Surveillance	Are you reporting all of the human or animal rabies cases that have been tested to a relevant international database such as WHO, OIE or a regional rabies network?		1		6.7 International databases	0	0	0	0
DCA-Sur-1-6	1	Surveillance	Is there capacity to analyze dog rabies data at the national level?	For example, data analysis infrastructure in place for other diseases/programmes, adequately trained staff, sufficient technology, etc.	1		3.1.3-Infrastructure-surveillance	Challenges of animal health information systems and surveillance for animal diseases and zoonoses	2.3 Animal rabies surveillance	0	0
DCA-Sur-1-7	1	Surveillance	Is there capacity to analyze human rabies data at the national level?	For example, data analysis infrastructure in place for other diseases/programmes, adequately trained staff, sufficient technology, etc.	1		3.1.3-Infrastructure-surveillance	Challenges of animal health information systems and surveillance for animal diseases and zoonoses	2.2 Human rabies surveillance	0	0
DCA-Sur-1-8	1	Surveillance	Has an animal rabies surveillance* system been established at the national level?		1	Improve the operation	3.1.3-Infrastructure-surveillance	Challenges of animal health information systems and surveillance for animal diseases and zoonoses	Zoonotic diseases : a guide to establishing collaboration	2.3 Animal rabies surveillance	0
DCA-Sur-1-9	1	Surveillance	Has a human rabies surveillance* system been established at the national level?		1		3.1.3-Infrastructure-surveillance	Challenges of animal health information systems and surveillance for animal diseases and zoonoses	Zoonotic diseases : a guide to establishing collaboration	2.2 Human rabies surveillance	0
DCA-Sur-1-10	1	Surveillance	Are human bite case data collected and used for decision-making?		1		5.3.1-Rabies-surveillance	0	0	0	0
DCA-Sur-1-11	1	Surveillance	Have dog population studies and KAP surveys been conducted to determine size, turn-over and accessibility of dogs for vaccination on a small scale?	Mention the years in which the studies were conducted	0		5.4.1-estimate the number of dogs	0	0	0	0
DCA-Sur-2-12	2	Surveillance	Are human rabies surveillance systems, including feedback mechanisms, functioning and coordinated between administrative levels (national, province, district, municipal, etc.)?	Timeliness (e.g. monthly or real time) of reporting and feedback, feedback mechanisms established and stakeholders involved with clear reporting channels. (Follows on from establishment of data analysis capacity above)	1		5.1.1-epidemiology-of-rabies	WHO International Health Regulations	0	0	0
DCA-Sur-2-13	2	Surveillance	Are animal rabies surveillance systems, including feedback mechanisms, functioning and coordinated between administrative levels (national, province, district, municipal, etc.)?	Timeliness (e.g. monthly or real time) of reporting and feedback, feedback mechanisms established and stakeholders involved with clear reporting channels. (Follows on from establishment of data analysis capacity above)	0		5.1.1-epidemiology-of-rabies	OIE Terrestrial Animal Health Code	0	0	0
DCA-Sur-2-14	2	Surveillance	Have linked human and animal rabies surveillance systems, including agreed SOPs, been established?	Please describe the surveillance systems briefly, showing how data are shared. Note: Implementation of these linked measures is covered under 'Prevention and Control'	0		0	0	0	0	0
DCA-Sur-2-15	2	Surveillance	Is information on the epidemiology of rabies regularly shared with all stakeholders?	Stakeholders involved - for example, policy makers, educators, NGOs and other relevant individuals and organisations	0		5.1.1-epidemiology-of-rabies	WHO International Health Regulations	OIE Terrestrial Animal Health Code	2. Roles-and-Responsibilities	0
DCA-Sur-2-16	2	Surveillance	Is the on-going surveillance system for rabies being maintained?	e.g. dog meat markets, opportunistic sampling (roadkill), human bite cases, etc.	1		WHO International Health Regulations	OIE Terrestrial Animal Health Code	0	0	0
DCA-Sur-3-17	3	Surveillance	As your country nears human rabies elimination, have field investigations for all suspected human rabies cases been conducted?	Data shared between human and animal sectors in real time and joint actions taken	0		2.2 Human rabies surveillance	0	0	0	0
DCA-Sur-3-18	3	Surveillance	As your country nears human rabies elimination, is epidemiological data being collected to provide evidence of dog-transmitted human rabies-free zones?		0		0	0	0	0	0
DCA-Sur-3-19	3	Surveillance	Now that there are very few animal rabies cases in your country, are field investigations and laboratory confirmations conducted for all suspected rabies outbreaks in dogs?		0		0	0	0	0	0
DCA-Sur-4-20	4	Surveillance	As there are no more laboratory confirmed human rabies cases, are existing surveillance activities for all suspected cases in humans maintained in the country?	e.g. clinical investigation of all patients presenting with encephalitic symptoms.	0		0	0	0	0	0
DCA-Sur-4-21	4	Surveillance	As your country nears dog-rabies elimination, has the epidemiological data from the routine surveillance of all animals (not only dogs) been used to refine the national rabies strategy?	e.g. working animals, livestock and wildlife	0		WHO International Health Regulations	0	0	0	0
DCA-Sur-5-22	5	Surveillance	Has freedom from dog-transmitted rabies in the entire country been verified by the absence of canine variant cases for at least a 2 year period?		0		5.4.17 Keeping an area rabies-free	0	0	0	0

## Sheet: Prev & Ctrl
	Instructions: Enter "0" under Status if No or None, or "1" if Yes
ID	STAGE	subcomponent	ACHIEVEMENTS / ACTIVITIES	OTHER IMPORTANT INFORMATION (please include in REMARKS)	STATUS	REMARKS	Rabies Blueprint references and other links
PCO-Hum-1-1	1	Human vaccines	Are vaccines for human rabies prophylaxis available in one or more parts of the country?		0		5.5.3-human-biologics	Human-vaccination-supply	0	0	0
PCO-Hum-1-2	1	Human vaccines	Has the supply and access to nationally licensed human rabies vaccines for PrEP for professionals at risk been ensured in local areas?		0		0	0	0	0	0
PCO-Hum-2-3	2	Human vaccines	Has an assessment* been done to determine the availability and access to PEP (and PreP)?		0		3.1-Infrastructure	0	0	0	0
PCO-Hum-2-4	2	Human vaccines	Are WHO pre-qualified human rabies vaccines available and accessible in most parts of the country?	Areas available and accessible	0		WHO expert consultation on rabies	WHO vaccines position papers	0	0	0
PCO-Hum-2-5	2	Human vaccines	Are any human biologics that are not WHO-pre-qualified being phased out? (e.g. nerve tissue vaccines, low quality vaccines)	If only WHO pre-qualified humans rabies vaccines are being used, mark the status as "1"	0		WHO prequalified vaccines list	0	0	0	0
PCO-Hum-3-6	3	Human vaccines	Are WHO pre-qualified vaccines and RIG available and accessible to high risk and exposed individuals throughout the country?		0		WHO prequalified vaccines list	0	0	0	0
PCO-Hum-5-7	5	Human vaccines	Now that your country is free from human and animal rabies, have modified protocols for PEP administration for rabies-free areas been implemented?	Modification of protocols includes improved risk-assessment before the administration of PEP, as the country is now free from endemic rabies.	0		WHO expert consultation on rabies	0	Guidelines on human prophylaxis	0	0
PCO-Dog-1-8	1	Dog vaccines	Are dog rabies vaccines available in at least one location in the country?		0		3.1-Infrastructure	0	0	0	0
PCO-Dog-1-9	1	Dog vaccines	Has dog vaccination been initiated in some parts of the country?	Areas covered	0		5.4-What-are-we-going-to-do-dog-component	0	0	0	0
PCO-Dog-2-10	2	Dog vaccines	Are only quality dog vaccines in accordance with OIE standards being used?		0		OIE terrestrial-manual	0	0	0	0
PCO-Dog-3-11	3	Dog vaccines	Are mass dog vaccination campaigns reaching at least 70% of the total dog population conducted according to the plan described in the national rabies strategy?		0		5.4.13-Vaccination campaign-coverage	0	0	0	0
PCO-Dog-3-12	3	Dog vaccines	Are post-vaccination surveys* in dogs being carried out to evaluate vaccination coverage?	Briefly describe post-vaccination survey	0		5.6-Evaluation	0	0	0	0
PCO-Dog-4-13	4	Dog vaccines	Now that there are very few animal rabies cases in your country, are dog vaccination campaigns maintained in zones where dog rabies is still present or where otherwise justified (e.g. risk of introduction)?		0		0	0	0	0	0
PCO-Dog-5-14	5	Dog vaccines	Even though you are rabies free based on successful mass vaccination campaigns, are strategic dog vaccination campaigns maintained where justifiable?	e.g. areas bordering endemic countries, ports of entry	0		5.4-What-are-we-going-to-do-dog-component	0	0	0	0
PCO-Out-1-15	1	Outbreak response and other rabies control activities	Have Standard Operating Procedures (SOPs) for coordinated action on reported outbreaks* at a local level been established?		0		Challenges of animal health information systems and surveillance for animal diseases and zoonoses	0	0	0	0
PCO-Out-1-16	1	Outbreak response and other rabies control activities	Has Integrated Bite Case Management (IBCM)* been implemented at a local level?		0		Operational-activities	0	0	0	0
PCO-Out-2-17	2	Outbreak response and other rabies control activities	Have IBCM SOPs, including sharing of information between sectors, been agreed upon at a national level?	Sectors involved. Please explain how the information is shared between sectors	0		WHO expert consultation on rabies	Challenges of animal health information systems and surveillance for animal diseases and zoonoses	Zoonotic diseases: A guide to collaboration	0	0
PCO-Out-2-18	2	Outbreak response and other rabies control activities	Is there active response to outbreaks in line with established SOPs?		0		5.4-What-are-we-going-to-do-dog-component	0	0	0	0
PCO-Out-2-19	2	Outbreak response and other rabies control activities	Are SOPs available for the observation of rabies suspect dogs?	e.g. dogs involved in biting incidents	0		Guidelines-animal-shelters	WHO expert consultation on rabies	0	0	0
PCO-Out-2-20	2	Outbreak response and other rabies control activities	Have facilities been established for the observation of rabies-suspected dogs?	Home quarantine is adequate so long as the owner ensures the dog is provided sufficient food, water and shelter during the observation period.	0		Guidelines-animal-shelters	ICAM animal shelter guidelines	0	0	0
PCO-Out-3-21	3	Outbreak response and other rabies control activities	Is there capacity to conduct field investigations and planned outbreak responses for human rabies cases in the entire country?	Agencies of personnel involved in field investigations and outbreak response	0		WHO International Health Regulations	Challenges of animal health information systems and surveillance for animal diseases and zoonoses	0	0	0
PCO-Out-3-22	3	Outbreak response and other rabies control activities	Have potential rabies-free zones been identified where animal rabies cases caused by the canine rabies variant have been absent for at least a 2 year period?	Names of rabies-free zones	0		5.4.17 Keeping an area rabies-free	0	0	0	0
PCO-Out-3-23	3	Outbreak response and other rabies control activities	Has dialogue been initiated with neighbouring countries to prevent the re-introduction of rabies into designated rabies-free zones?		0		5.4.17-successful-maintenance	Challenges of animal health information systems and surveillance for animal diseases and zoonoses	0	0	0
PCO-Out-4-24	4	Outbreak response and other rabies control activities	Is there capacity to conduct field investigations and planned outbreak responses for animal rabies cases in the entire country?		0		0	0	0	0	0
PCO-Out-4-25	4	Outbreak response and other rabies control activities	Now that there are very few animal rabies cases in your country, has an emergency response/contingency plan been developed to address any reintroduced case of animal rabies involving a canine variant in rabies-free zones?		0		5.4.20 Reintroduction response	0	0	0	0
PCO-Out-5-26	5	Outbreak response and other rabies control activities	Even though you are rabies free based on successful mass vaccination campaigns, has the capacity for outbreak and re-introduction response been maintained?		0		5.4.17-successful-maintenance	0	0	0	0

## Sheet: Lab dx
	Instructions: Enter "0" under Status if No or None, or "1" if Yes
ID	STAGE	subcomponent	ACHIEVEMENTS / ACTIVITIES	OTHER IMPORTANT INFORMATION (please include in REMARKS)	STATUS	REMARKS	Rabies Blueprint references and other links
LAB-Spe-0-1	0	Specimen referral	Have contacts with an international rabies reference laboratory or international collaborating/reference center been established?	Names of international rabies reference laboratories or collaborating/reference centers	1	Istituto Zooprofilattico Sperimentale delle Venezie (IZSVe)	3.1.7 Which laboratories are-available	OIE reference laboratories	WHO collaborating centres	FAO reference centre	WHO expert consultation on rabies
LAB-Spe-0-2	0	Specimen referral	If there is no laboratory diagnosis in your country, has at least one human or animal rabies suspect sample been submitted to an international rabies reference laboratory for confirmation?	If there has been any functional laboratory diagnosis in your country, mark this activity as "complete". Year of most recent specimen referral; Name of international rabies reference laboratory	1		Simple-techniques-for animal brain-sampling	3.6 Human samples	0	0	0
LAB-Lab-1-3	1	Laboratory capacity and testing	Is rabies diagnosis being conducted in at least one national laboratory (veterinary or medical laboratory)?		1	Diagnostic capacity to be established following workshop	3.1.8 Minimum laboratory requirements	OIE Manual of Diagnostic Tests and Vaccines for Terrestrial Animals	Laboratory biorisk management/	4. Laboratory rabies diagnosis	0
LAB-Lab-1-4	1	Laboratory capacity and testing	Have several rabies suspect samples of animals or humans been submitted to a national laboratory and analysed?	Name of national laboratory; Laboratory test used	0	From February 2018	Simple-techniques-for animal brain-sampling	Manual of Diagnostic Tests and Vaccines for Terrestrial Animals 2016	WHO guidance on regulations for the transport of infectious substances	0	0
LAB-Lab-2-5	2	Laboratory capacity and testing	Does your country undergo proficiency testing with an internationally recognised laboratory?	e.g OIE reference lab, WHO collaborating centre etc.	0		6.7 International databases	0	0	0	0
LAB-Lab-2-6	2	Laboratory capacity and testing	Has capacity for regular sample collection and transportation been established and functioning?	Capacity includes the following: costing and payment system for sample transport, contact persons, transport companies/vehicles, packaging etc.	0		OIE Manual of Diagnostic Tests and Vaccines for Terrestrial Animals	Laboratory biorisk management	5.3.1-Rabies-surveillance	0	0
LAB-Lab-2-7	2	Laboratory capacity and testing	Is there routine laboratory diagnosis of animal rabies cases in country?	e.g. if at least some suspect samples are diagnosed most (if not all) months of the year. Names and locations of laboratories; Frequency of diagnosis	0		3.1.8 Minimum laboratory requirements	Laboratory biorisk management	0	0	0
LAB-Lab-3-8	3	Laboratory capacity and testing	Is access to reliable laboratory diagnosis available throughout the country for animal samples (and if possible also for human and wildlife samples)?	Names and locations of laboratories	0		3.1.8-laboratory diagnosis	4. Laboratory rabies diagnosis	0	0	0
LAB-Lab-3-9	3	Laboratory capacity and testing	Do you regularly assess your capacity to accurately diagnose suspect rabies samples (both human and animal)	e.g. diagnostic twinning, submission of samples to international laboratory, molecular confirmation (e.g. PCR)	0		0	0	0	0	0
LAB-Lab-4-10	4	Laboratory capacity and testing	Now that there are very few animal rabies cases in your country, is there maintenance of existing surveillance activities, including ongoing laboratory investigation, for all suspected cases in dogs in the country?		0		OIE Terrestrial Animal Health Code	0	0	0	0
LAB-Lab-4-11	4	Laboratory capacity and testing	Are terrestrial wildlife (carnivore) samples submitted for rabies laboratory diagnosis?		0		0	0	0	0	0
LAB-Lab-4-12	4	Laboratory capacity and testing	Is there regular characterization and analysis of circulating rabies virus variants by a national or international laboratory?	Name of laboratory/institute where molecular tests are being performed	0		OIE reference laboratories	WHO collaborating centres	WHO expert consultation on rabies	FAO reference centre	0
LAB-Lab-5-13	5	Laboratory capacity and testing	Even though you are rabies-free based on successful mass vaccination campaigns, are there on-going laboratory investigations of all suspected cases in domestic and terrestrial wild animal (carnivore) species in the country?		0		OIE Terrestrial Animal Health Code	0	0	0	0

## Sheet: Dog popn
	Instructions: Enter "0" under Status if No or None, or "1" if Yes
ID	STAGE	subcomponent	ACHIEVEMENTS / ACTIVITIES	OTHER IMPORTANT INFORMATION (please include in REMARKS)	STATUS	REMARKS	Rabies Blueprint references and other links
DPM- -1-1	1		Have discussions been held with stakeholders* to create a dog population management strategy at a local level?	Stakeholders involved, how this integrates with rabies control strategy. Studies and surveys from "Prevention and Control" need to be completed before this item.	0		5.4.16 Dog population management tools	Guidelines-dog-population-management	0	0	0
DPM- -1-2	1		Have you involved officials in waste management in your stakeholder* meetings	Removal of garbage or preventing animals from reaching the garbage takes away available food sources for dogs. This will help to reduce the number of free-roaming dogs in the community.	0		0	0	0	0	0
DPM- -1-3	1		Has a baseline number of dogs been determined at a local level?		0		0	0	0	0	0
DPM- -2-4	2		Has a DPM* strategy and programme been drafted and shared with all relevant stakeholders at a local level?		0		World Animal Protection-DPM guidelines	World Animal Protection-humane dog management	0	0	0
DPM- -2-5	2		Has the DPM strategy been finalized and implemented?	Please list what strategies are currently being used. NOTE: Mass culling is NOT considered an effective DPM strategy. However, responsible dog management is considered appropriate. Euthanasia of suspect rabid animals according to the international standards is part of responsible dog management	0		Monitoring and evaluation of dog population management programmes	OIE-terrestrial code chapter 7.7	0	0	0
DPM- -2-6	2		Has public sensitisation about DPM been built into rabies awareness campaigns at a local level?		1		0	0	0	0	0
DPM- -2-7	2		Have training or refresher courses on responsible dog management been initiated for professionals in animal health at a local level?		1		GARC Animal Handling and Vaccination course	0	0	0	0
DPM- -3-8	3		Has the DPM strategy been assessed and refined based on current dog ecology or KAP surveys done at a local level?		0	In some municipalities	Knowledge-Attitude-Practice	0	0	0	0
DPM- -3-9	3		Have rabies awareness campaigns, including responsible dog ownership, been expanded to more areas?	Intended audience and areas covered	1		Communication-plan	5.4.16- dog-population-management	0	0	0
DPM- -3-10	3		Has veterinary and animal technician training been completed across most of country?		0		0	0	0	0	0
DPM- -5-11	5		Has the dog population management strategy been implemented nationwide?	Areas covered	0		0	0	0	0	0
DPM- -5-12	5		Have dog population management and responsible dog ownership campaigns been continued after the elimination of canine-mediated human rabies?		0		Guidelines-dog-population-management	0	0	0	0

## Sheet: IEC
	Instructions: Enter "0" under Status if No or None, or "1" if Yes
	STAGE	subcomponent	ACHIEVEMENTS / ACTIVITIES	OTHER IMPORTANT INFORMATION (please include in REMARKS)	STATUS	REMARKS	Rabies Blueprint references and other links
IEC-Pub-1-1	1	Public awareness	Have the target audiences been identified at a local level (e.g. at-risk communities, dog owners, children)?		1		4.2.3 Understanding who needs to be involved	0	0	0	0
IEC-Pub-1-2	1	Public awareness	Has an assessment been done to determine what message should be communicated to the target audience at a local level?	Determine who the target audience is and what message is appropriate to them. For example, through focus groups or surveys.	0		Examples of KAP surveys	0	0	0	0
IEC-Pub-1-3	1	Public awareness	Has an IEC plan* been developed and implemented on a small scale?	Main messages and intended audiences (e.g. responsible dog ownership, rabies and bite prevention and management, and any other relevant messages for audiences such as dog owners, teachers, children, etc.)	1		Communication-plan	5.4.7-Awareness-campaign	0	0	0
IEC-Pub-1-4	1	Public awareness	Has broad public awareness messaging started at a national level?	To increase awareness about responsible dog ownership, rabies and bite prevention and management (through channels such as World Rabies Day, other health days, newspaper radio and television campaigns, and other channels)	1		World Rabies Day	0	0	0	0
IEC-Pub-3-5	3	Public awareness	Has the IEC plan been integrated into the national rabies strategy, implemented at national level and updated where needed?	Main messages, intended audience and areas covered Consider including information to travellers	0		Communication-plan	0	0	0	0
IEC-Pub-5-6	5	Public awareness	Have awareness programmes focusing on the maintenance of freedom from dog and dog-transmitted human rabies been implemented?	What are the main messages? Who is the intended audience? How often are messages broadcasted?	0		0	0	0	0	0
IEC-Pro-1-7	1	Professional education	Have human and animal health professionals involved in rabies control been identified at a local level?		0		0	0	0	0	0
IEC-Pro-1-8	1	Professional education	Has an assessment been undertaken to determine the training needs of the professionals at a local level?	For example: Did officials assess whether doctors can diagnose rabies? Did officials assess whether veterinarians can vaccinate dogs safely?	0		5.3-Who-do-we-need-to-train	0	0	0	0
IEC-Pro-1-9	1	Professional education	Has a training plan been developed at a national level?		0		5.5-What-are-we-going-to-do-human-component	0	0	0	0
IEC-Pro-1-10	1	Professional education	Have training or refresher courses on rabies and public communication been initiated for professionals in human and animal health at a local level?	Participant organisations/agencies	1	DE. MSP. ORDRE. ABL-RAGE. SANOFI	GARC Education Platform	0	0	0	0
IEC-Pro-2-11	2	Professional education	Has training of human and animal health personnel been conducted in most parts of the country?	Participant organisations/agencies	1	ABL-RAGE. SANOFI	5.3-Who-do-we-need-to-train	GARC Education Platform	0	0	0
IEC-Adv-0-12	0	Advocacy	Is rabies a priority disease in your country?	This would be known after the disease prioritisation workshop has been undertaken in collaboration with the US Centers for Disease Control.	1		Public-health-and-economic-burden-of rabies	Health economic studies on rabies	0	0	0
IEC-Adv-1-13	1	Advocacy	Has an advocacy stakeholder analysis* been done at a national level and target audiences been identified?	For example, at-risk community leaders/authorities, politicians and other policy influencers and decision makers	1	ABL-RAGE	0	0	0	0	0
IEC-Adv-1-14	1	Advocacy	Has an advocacy plan* been developed and implemented at a national level?	Include sharing of advocacy with neighbouring countries and regional level in national plan	1	Not implemented	Drafting an advocacy strategy	A toolkit for influencing policy	0	0	0
IEC-Adv-2-15	2	Advocacy	Have you promoted any small-scale rabies control program successes using the national advocacy plan?	Main messages, audiences, areas covered	0		0	0	0	0	0
IEC-Adv-2-16	2	Advocacy	Has the national advocacy plan been used to obtain support from stakeholders to financially resource the national rabies control strategy?	Main messages, audiences	1		0	0	0	0	0
IEC-Adv-3-17	3	Advocacy	Have dog-transmitted human rabies free zones been declared publicly?	Areas covered	0		0	0	0	0	0
IEC-Adv-4-18	4	Advocacy	Have you declared publically that your entire country is free from dog-transmitted human rabies?		0		0	0	0	0	0
IEC-Adv-5-19	5	Advocacy	Have you declared publically that your entire country is free from dog rabies?		0		0	0	0	0	0

## Sheet: Cross-cutting issues
	Instructions: Enter "0" under Status if No or None, or "1" if Yes
ID	STAGE	subcomponent	ACHIEVEMENTS / ACTIVITIES	OTHER IMPORTANT INFORMATION (please include in REMARKS)	STATUS	REMARKS	Rabies Blueprint references and other links
CCI-Int-0-1	0	Intersectoral collaboration	Are the results of rabies sample(s) shared with local and national authorities?	Agencies involved	0		6. Reporting of rabies data	0	0	0	0
CCI-Int-1-2	1	Intersectoral collaboration	Have the main national stakeholders* in rabies prevention and control been identified?	Agencies of stakeholders involved	1	DE. MSP. ORDRE. ABL-RAGE. AMEVEP	2. Roles-and-Responsibilities	Challenges of animal health information systems and surveillance for animal diseases and zoonoses	0	0	0
CCI-Int-1-3	1	Intersectoral collaboration	Are the key stakeholders* still actively involved in rabies control?		1	ABL-RAGE	2. Roles-and-Responsibilities	0	0	0	0
CCI-Int-1-4	1	Intersectoral collaboration	Has an intersectoral rabies task force, committee or working group, including all relevant stakeholders*, been established at a local or national level and do they meet/communicate regularly?	Agencies of members of task force; methods of communication; regularity of meetings/communication	1		2. Roles-and-Responsibilities	Challenges of animal health information systems and surveillance for animal diseases and zoonoses	0	0	0
CCI-Int-2-5	2	Intersectoral collaboration	Is the private sector included in the inter-sectoral task force's discussions and/or activities?		1		2. Roles-and-Responsibilities	0	0	0	0
CCI-Nat-1-6	1	National programme and strategy	Based on a small-scale experience, has a short term rabies action plan been developed and endorsed by relevant authorities at local / national level?		0		5.1-What-do-we-need-to-know-before	1.8-What-measures-are-available	2. Roles-and-Responsibilities	0	0
CCI-Nat-1-7	1	National programme and strategy	Have mechanisms for mobilizing emergency funds for rabies control been identified?		1		3.3-Costs-and-Funding	0	0	0	0
CCI-Nat-2-8	2	National programme and strategy	Has a national strategy for rabies prevention, control and eventual elimination been drafted and finalised in collaboration with all relevant stakeholders?		1		Components-of-a-successful-rabies-programme	0	0	0	0
CCI-Nat-2-9	2	National programme and strategy	Have government resources been identified and allocated in support of the national rabies control strategy?		1	Insufficient resources	3.3-Costs-and-Funding	0	0	0	0
CCI-Nat-3-10	3	National programme and strategy	Now that there are very few animal rabies cases in your country, has the national strategy been refined based on current data?	e.g. molecular epidemiological information, current research studies/surveys, PEP usage and bite case data.	0		5.6-Evaluation	5.7.1-Sustainability	0	0	0
CCI-Nat-4-11	4	National programme and strategy	Have veterinary border inspection and quarantine measures been fully implemented in accordance with national regulations?		0		OIE Terrestrial Animal Health Code	0	0	0	0

[truncated: 36 more sheets: Legislation, linked mastersheet, SUMMARY (Score), SUMMARY (S0-S5), priorit, Prioritisation, masterlist, NW Introduction, NW country, SUMMARY (Workplan), rawdca, DCA, DCAgantt, rawpco, PCO, PCOgantt, rawlab, LAB, LABgantt, rawdpm …]
